# Supplementary material for: Liquid biopsy-based monitoring of residual disease in multiple myeloma by analysis of the rearranged immunoglobulin genes–A feasibility study
Source: PLoS One. 2023 May 26;18(5):e0285696. doi: 10.1371/journal.pone.0285696 (PMC10218758; doi:10.1371/journal.pone.0285696)
Supplement: S2 Table — (XLSX) [file pone.0285696.s005.xlsx]

## Sheet: NGS runs - Technical data
Run ID	AVG %Q30	%PF	Yield (Gbp)	Read length
NGS12	89.24	91.53	6.30	2x250 bp
NGS13	75.14	77.12	7.27	2x250 bp
NGS14	92.74	89.35	4.15	2x150 bp
NGS15	94.45	94.14	5.36	2x150 bp
NGS16	82.43	88.28	8.73	2x250 bp
NGS17	90.47	93.95	8.07	2x250 bp
NGS18	86.10	68.75	4.79	2x150 bp
NGS19	93.12	90.12	5.94	2x150 bp
NGS21	85.51	87.83	9.11	2x250 bp
NGS22	74.67	66.82	6.80	2x250 bp
NGS23	87.89	88.50	8.86	2x250 bp
NGS24	94.29	93.88	5.75	2x150 bp
NGS25	94.60	94.81	5.54	2x150 bp
NGS26	86.98	48.92	4.83	2x250 bp

## Sheet: NGS data
Patient code	Sample ID	Run ID	Nb. fastq Sequences	Nb. Q20 fasta Sequences	%Q20	Nb. IMGT Productive Sequences	% Productive Sequences	Nb. Different Sequences (nt)	Nb. Different CDR3 Sequences (aa)	Nb. Different Sequences min.2 (nt)	Nb. Different CDR3 Sequences min.2 (aa)
MM-1	123-dBM-2012-H	NGS13	66836	56682	84.81	45201	79.74	27702	12821	3160	3925
	123-dBM-2012-L	NGS15	57891	51112	88.29	32000	62.61	7440	3620	3144	2221
	123-PB-m1-H	NGS12	647409	585778	90.48	524427	89.53	98728	23172	10134	3866
	123-PB-m1-L	NGS14	767468	669319	87.21	171352	25.60	17309	6784	2630	1361
	123-CF-m1-H	NGS8**	295713	165724	56.04	61923	37.37	15012	4042	1569	531
	123-CF-m1-L	NGS14	578178	546637	94.54	110293	20.18	7006	2330	1284	433
	123-BM-m2-H	NGS12	554472	504777	91.04	441057	87.38	85404	20674	8654	3372
	123-BM-m2-L	NGS10**	589362	511134	86.73	329201	64.41	27273	7034	5997	2387
	123-PB-m2-H	NGS12	571692	526775	92.14	473844	89.65	105291	24454	10244	3753
	123-PB-m2-L	NGS10**	486070	427725	87.99	294911	68.95	6374	6412	1677	1894
	123-CF-m2-L	NGS14	547447	521728	95.30	404	0.08	359	332	10	18
	123-PB-m3-H	NGS23	645675	590511	91.46	506387	85.75	139716	46307	14872	7618
	123-PB-m3-L	NGS25	879011	812729	92.46	547417	67.36	57297	18797	9749	4183
	123-CF-m3-H	NGS23	660611	600031	90.83	452661	75.44	131037	23880	6055	2831
	123-CF-m3-L	NGS25	802976	763726	95.11	166354	21.78	11883	2862	2572	638
MM-2	155-dBM-H	NGS12	570113	522503	91.65	508150	97.25	34516	12721	3149	1800
	155-dBM-L	NGS10**	445965	402189	90.18	366540	91.14	7954	1982	1730	622
	155-BM-m1-H	NGS13	926486	835097	90.14	684494	81.97	238276	65159	18421	10315
	155-BM-m1-L	NGS14	598236	528471	88.34	331136	62.66	36019	12234	6015	2575
	155-PB-m1-H	NGS13	880459	797020	90.52	661670	83.02	251763	71184	19098	13217
	155-PB-m1-L	NGS15	693711	612062	88.23	401247	65.56	43604	13232	8403	3498
	155-CF-m1-H	NGS22	534946	437013	81.69	293343	67.12	68683	15468	5608	1759
	155-CF-m1-L	NGS15	817803	764848	93.52	13929	1.82	1320	634	186	82
	155-BM-m2-H	NGS13	877356	798434	91.00	636826	79.76	293084	89727	25855	16124
	155-BM-m2-L	NGS14	576660	501023	86.88	221826	44.27	44916	15313	11272	6270
	155-PB-m2-H	NGS13	1023755	873629	85.34	699698	80.09	312227	91274	20539	13217
	155-PB-m2-L	NGS15	813647	712919	87.62	418420	58.69	41093	13226	7610	2759
	155-CF-m2-L	NGS15	685370	647321	94.45	1917	0.29	547	425	36	23
	155-BM-m3-H	NGS13	1240274	1109851	89.48	873977	78.75	413036	125307	33310	19431
	155-BM-m3-L	NGS14	657328	571444	86.93	247653	43.34	46515	15062	9540	4939
	155-PB-m3-H	NGS13	950442	824171	86.71	659182	79.98	339866	121588	23070	19173
	155-PB-m3-L	NGS15	685482	602378	87.88	365899	60.74	56283	15718	13375	6516
	155-CF-m3-H	NGS22	781314	677288	86.69	502432	74.18	242401	57287	20376	9017
	155-CF-m3-L	NGS15	588885	540600	91.80	154234	28.53	17766	4440	4039	1007
	155-BM-m4-H	NGS22	882305	778392	88.22	608838	78.22	333945	104775	24985	14803
	155-BM-m4-L	NGS24	694482	639340	92.06	399953	62.56	46288	15129	8509	4068
	155-PB-m4-H	NGS22	822929	728970	88.58	584672	80.21	314817	92719	24226	13312
	155-PB-m4-L	NGS24	952958	884165	92.78	597973	67.63	65907	21196	10999	4978
	155-CF-m4-H	NGS22	545647	477948	87.59	408726	85.52	126520	28275	11940	3665
	155-CF-m4-L	NGS24	1730740	1633158	94.36	519870	31.83	27303	7903	5376	1554
	155-PB-m5-H	NGS26	571166	296692	51.95	249614	84.13	86990	22897	13011	5612
	155-CF-m5-H	NGS26	499518	257395	51.53	192664	74.85	51554	7233	6295	1375
MM-3	196-dBM-H	NGS12	568469	512871	90.22	500718	97.63	28467	8362	2254	1079
	196-dBM-L	NGS14	46483	42470	91.37	40988	96.51	2146	756	297	137
	196-BM-m1-H	NGS13	709589	614571	86.61	460383	74.91	230283	78514	17080	12333
	196-BM-m1-L	NGS15	650875	570907	87.71	194355	34.04	36876	11417	9315	5053
	196-PB-m1-H	NGS13	1191428	992427	83.29	764835	77.07	414245	144693	25437	19013
	196-PB-m1-L	NGS15	624776	550964	88.19	363887	66.05	51551	14487	11832	5311
	196-CF-m1-L	NGS15	775652	734393	94.68	215735	29.38	7978	2771	1477	552
MM-4	218-dBM-H *	NGS13	790640	613944	77.65	389236	63.39	124044	33004	8198	4011
	218-BM-m1-H	NGS12	602667	553722	91.88	470761	85.02	125848	28151	11987	4330
	218-PB-m1-H	NGS12	645440	587082	90.96	501859	85.48	144839	35376	16750	8022
	218-PB-m2-H	NGS21	3165744	2880098	90.98	2403645	83.46	765976	209106	78961	30322
	218-CF-m2-H	NGS21	834570	746939	89.49	628130	84.09	50516	9522	4174	1338
	218-PB-m3-H	NGS21	1303016	1192668	91.53	983286	82.44	368793	103936	40243	19699
	218-CF-m3-H	NGS21	961682	856449	89.06	793181	92.61	97571	11773	5809	1816
	218-PB-m4-H	NGS21	1321299	1197045	90.59	989837	82.69	361884	107333	35938	16600
	218-CF-m4-H	NGS21	1135860	1030873	90.76	705648	68.45	145044	30019	10728	3254
	218-PB-m5-H	NGS21	1225603	1118905	91.29	935836	83.64	333366	65088	33362	15296
	218-CF-m5-H	NGS21	918118	844181	91.95	571191	67.66	133472	18190	9969	2376
	218-PB-m6-H	NGS21	883423	799347	90.48	654801	81.92	252787	75359	25070	13149
	218-CF-m6-H	NGS21	621140	552537	88.96	439010	79.45	54058	21055	4715	2124
MM-5	226-dBM-H	NGS13	69879	63212	90.46	57723	91.32	16326	2727	1376	393
	226-dBM-L****	NGS17	753335	70013	9.29	68919	98.44	2385	292	583	108
	226-PB-m1-H	NGS16	892625	811129	90.87	668944	82.47	218840	60008	18048	8515
	226-PB-m1-L	NGS26	487845	234912	48.15	58265	24.80	13311	3739	2255	1094
	226-PB-m2-H	NGS16	941778	849721	90.23	722232	84.99	230635	62879	18911	8822
	226-PB-m2-L	NGS26	503631	241974	48.05	65488	27.06	12972	3303	2606	1117
	226-CF-m2-H	NGS16	730587	664111	90.90	593744	89.40	81561	14887	8046	2025
	226-CF-m2-L	NGS26	481754	242909	50.42	187921	77.36	19488	3128	3225	642
	226-PB-m3-H	NGS16	720438	646751	89.77	539691	83.45	179960	50685	15456	7192
	226-PB-m3-L	NGS26	433573	210340	48.51	58607	27.86	13591	3596	2382	1201
	226-CF-m3-H	NGS16	754062	668996	88.72	569360	85.11	172819	29376	17175	4561
	226-CF-m3-L	NGS26	418406	208062	49.73	92901	44.65	19268	2909	3414	705
	226-PB-m4-H	NGS16	821641	744273	90.58	651741	87.57	163220	42334	14435	5855
	226-PB-m4-L	NGS26	415994	198988	47.83	86329	43.38	11714	3227	1933	860
	226-CF-m4-H	NGS16	719163	641706	89.23	582522	90.77	160765	24287	14816	3865
	226-CF-m4-L	NGS26	477825	231273	48.40	115930	50.13	26135	3739	4161	912
	226-PB-m5-H	NGS16	685112	623150	90.96	539822	86.63	145879	34599	12549	4932
	226-PB-m5-L	NGS26	451630	219964	48.70	86147	39.16	11651	2994	2120	860
	226-CF-m5-H	NGS16	731775	645424	88.19	602223	93.31	124815	20959	9365	2459
	226-CF-m5-L	NGS26	429972	213353	49.62	145573	68.23	11587	2146	1433	372
MM-6	227-dBM-H	NGS13	89485	81132	90.67	74527	91.86	16119	5122	1199	832
	227-dBM-L	NGS14	52053	45416	87.25	37002	81.47	2104	922	410	234
	227-BM-m1-H	NGS17	892225	832765	93.34	528805	63.49	89422	24205	10473	4102
	227-BM-m1-L	NGS19	1190034	1088053	91.43	753615	69.26	28754	9935	3738	1802
	227-PB-m1-H	NGS17	722365	675778	93.55	585483	86.64	116646	26762	12830	4783
	227-PB-m1-L	NGS19	525898	473178	89.98	241230	50.98	27284	9709	4292	2157
	227-CF-m1-L	NGS15	611690	580868	94.96	75440	12.99	3536	1318	656	255
	227-PB-m2-H	NGS17	766018	717185	93.63	619182	86.34	110977	28645	11936	4401
	227-PB-m2-L	NGS19	755777	693830	91.80	562998	81.14	32174	10440	4623	2278
	227-CF-m2-H	NGS17	783926	739251	94.30	703885	95.22	97414	15296	10440	2857
	227-CF-m2-L	NGS19	993499	910008	91.59	818772	89.97	35053	9131	5574	2021
	227-PB-m3-H	NGS17	928588	867368	93.41	790673	91.16	122329	26004	12422	4509
	227-PB-m3-L	NGS19	971382	878648	90.45	693672	78.95	29263	8292	4654	1819
	227-CF-m3-H	NGS17	962411	905451	94.08	877606	96.92	69947	13957	5828	2046
	227-CF-m3-L	NGS19	738978	676279	91.51	500335	73.98	13680	3709	1820	748
	227-PB-m4-H	NGS23	833383	774886	92.98	745032	96.15	66840	15992	4967	2717
	227-PB-m4-L	NGS19	1128413	1036555	91.86	841899	81.22	20196	5422	2548	1025
	227-CF-m4-H	NGS23	664286	613314	92.33	538001	87.72	40255	7854	3161	1513
	227-CF-m4-L	NGS19	735733	683013	92.83	514047	75.26	10641	2725	1346	473
MM-7	229-dBM-H	NGS13	87559	75126	85.80	67104	89.32	18613	4299	1290	738
	229-dBM-L	NGS15	62623	55092	87.97	45644	82.85	2868	1177	729	414
	229-BM-m1-H	NGS12	649937	585742	90.12	445289	76.02	100456	24961	9833	3690
	229-BM-m1-L	NGS14	783934	712045	90.83	446136	62.66	41216	13425	7368	2786
	229-PB-m1-H	NGS12	676496	616832	91.18	508463	82.43	139047	33776	13861	5786
	229-PB-m1-L	NGS14	557857	501724	89.94	301020	59.99	35620	11404	6357	2917
	229-CF-m1-L	NGS14	520238	492743	94.71	47898	9.72	3258	1633	425	204
	229-BM-m2-H	NGS17	882001	827440	93.81	676073	81.71	145359	34035	15683	5870
	229-BM-m2-L	NGS14	644918	569325	88.28	313248	55.02	31886	11426	5165	2224
	229-PB-m2-H	NGS17	801654	750995	93.68	611478	81.42	148380	38337	16976	6575
	229-PB-m2-L	NGS14	578470	521615	90.17	331164	63.49	39413	13604	6655	3113
	229-CF-m2-H	NGS17	495777	465478	93.89	322284	69.24	43715	10347	6227	2046
	229-CF-m2-L	NGS14	551977	512604	92.87	133481	26.04	10307	3321	1931	694
	229-PB-m3-H	NGS23	1021194	932368	91.30	771513	82.75	269125	79529	30977	14021
	229-PB-m3-L	NGS24	1055087	989014	93.74	652311	65.96	85562	22772	19119	7617
	229-CF-m3-H	NGS23	618530	557970	90.21	487972	87.45	82496	19439	7898	2547
	229-CF-m3-L	NGS24	1392067	1326624	95.29	43599	3.29	5036	2131	853	312
	229-PB-m4-H	NGS23	564174	513610	91.04	423363	82.43	180910	59181	23143	16473
	229-PB-m4-L	NGS24	793319	731095	92.16	483887	66.19	68031	17997	15677	6432
	229-CF-m4-H	NGS23	552798	505730	91.49	446114	88.21	112775	20099	13973	4353
	229-CF-m4-L	NGS24	1124100	1052918	93.67	376992	35.80	40908	9717	9435	2363
MM-8	294-dBM-H	NGS13	91869	82645	89.96	72239	87.41	23645	9160	2378	1805
	294-dBM-L	NGS14	34075	29426	86.36	20304	69.00	4029	2022	1407	1109
	294-BM-m1-H	NGS12	608665	555642	91.29	461711	83.09	117184	29236	12071	4578
	294-BM-m1-L	NGS15	560731	485395	86.56	252755	52.07	29538	9058	6026	2149
	294-PB-m1-H	NGS12	675941	620210	91.76	533579	86.03	134356	34485	14702	6397
	294-PB-m1-L	NGS15	723291	637296	88.11	418929	65.74	45368	13845	8946	4056
	294-CF-m1-L	NGS15	717828	679164	94.61	126322	18.59	6826	2704	1121	475
	294-PB-m2-H	NGS23	1738340	1564261	89.99	1360662	86.98	362699	104658	36311	15626
	294-PB-m2-L	NGS25	881375	807783	91.65	568157	70.34	55490	17877	9105	3753
	294-CF-m2-H	NGS23	545239	494980	90.78	222033	44.86	37940	8210	3675	1256
	294-CF-m2-L	NGS25	961085	925914	96.34	100104	10.81	7399	2087	1537	443
	294-PB-m3-H	NGS23	1277904	1170396	91.59	991469	84.71	302629	94904	31893	14282
	294-PB-m3-L	NGS25	793189	722699	91.11	513497	71.05	58067	18195	10853	4816
	294-CF-m3-H	NGS23	1356153	1237698	91.27	1043173	84.28	210247	39482	20274	5448
	294-CF-m3-L	NGS25	1030052	959600	93.16	466497	48.61	34762	8212	7561	1868
	294-PB-m4-H	NGS23	1281312	1169781	91.29	982341	83.98	285834	88607	30287	13340
	294-PB-m4-L	NGS25	786404	710411	90.34	487528	68.63	49764	14566	9301	3788
	294-CF-m4-H	NGS23	1357292	1236801	91.12	1056254	85.40	183978	46260	18946	5674
	294-CF-m4-L	NGS25	889364	827277	93.02	698480	84.43	34056	8071	7548	1989
MM-241***	241-dBM-H	NGS12	603890	548015	90.75	493558	90.06	85369	24741	9203	4142
MM-249***	249-dBM-H	NGS12	613136	552223	90.07	453373	82.09	62976	16740	6967	2681
MM-290***	290-dBM-H	NGS13	98593	82742	83.92	61592	74.44	35970	14859	2988	3368
	290-dBM-L	NGS15	48391	43442	89.77	19377	44.60	4720	2460	1942	1520

## Sheet: ddPCR data
Patient code	Sample ID	Measurement Date	Target Assay ID	Reference Assay ID	Target Concentration (copies/µL)	Reference Concentration (copies/µL)	Total event number
MM-1	123-2012 D	18.02.2021	123-2012_H	RPP30	5	269	14739
	123PB1	18.02.2021	123-2012_H	RPP30	0	163	15266
	123CF1	18.02.2021	123-2012_H	RPP30	0	0.65	16398
	123BM2	18.02.2021	123-2012_H	RPP30	3.3	358	15504
	123PB2	18.02.2021	123-2012_H	RPP30	0	365	14344
	123CF2	18.02.2021	123-2012_H	RPP30	0	72	15860
	123PB3	16.08.2021	123-2012_H	RPP30	0	307	15074
	123CF3	16.08.2021	123-2012_H	RPP30	0	27.2	15487
MM-2	155D	18.02.2021	155_H	RPP30	115	283	14807
	155BM1	18.02.2021	155_H	RPP30	0	299	14713
	155PB1	18.02.2021	155_H	RPP30	0	320	13916
	155CF1	18.02.2021	155_H	RPP30	0	20.8	14026
	155BM2	18.02.2021	155_H	RPP30	0	393	12776
	155PB2	29.09.2021	155_H	RPP30	0	121	14955
	155CF2	18.02.2021	155_H	RPP30	0	6	13654
	155BM3	18.02.2021	155_H	RPP30	0	246	12110
	155PB3	18.02.2021	155_H	RPP30	0	321	15242
	155CF3	18.02.2021	155_H	RPP30	0	156	16245
	155BM4	18.02.2021	155_H	RPP30	0	298	16344
	155PB4	18.02.2021	155_H	RPP30	0	299	15716
	155CF4	18.02.2021	155_H	RPP30	0	37.7	12797
	155PB5	31.05.2022	155_H	RPP30	0	322	16962
	155CF5	31.05.2022	155_H	RPP30	0	76.4	16930
MM-3	196D	11.02.2021	196_H	RPP30	5.4	19.5	12670
	196BM1	11.02.2021	196_H	RPP30	0	330	13017
	196PB1	11.02.2021	196_H	RPP30	0	280	12469
	196CF1	11.02.2021	196_H	RPP30	0	0.52	13629
MM-4	218D	08.02.2021	218_H	RPP30	12.9	93	12159
	218BM1	08.02.2021	218_H	RPP30	0.8	285	12018
	218PB1	08.02.2021	218_H	RPP30	0	297	13545
	218CF1	08.02.2021	218_H	RPP30	0	0.8	14041
	218PB2	08.02.2021	218_H	RPP30	0	132	14731
	218CF2	08.02.2021	218_H	RPP30	2.5	53.6	13394
	218PB3	08.02.2021	218_H	RPP30	0	204	12609
	218CF3	08.02.2021	218_H	RPP30	1.2	39	14244
	218PB4	16.08.2021	218_H	RPP30	0	342	16555
	218CF4	16.08.2021	218_H	RPP30	0.52	68.8	15993
	218PB5	16.08.2021	218_H	RPP30	0	293	16197
	218CF5	16.08.2021	218_H	RPP30	1.1	58.3	15188
	218PB6	16.08.2021	218_H	RPP30	0.2	304	17242
	218CF6	16.08.2021	218_H	RPP30	0.59	82	15859
MM-5	226D	11.02.2021	226_H	RPP30	139	439	12456
	226PB1	11.02.2021	226_H	RPP30	0	416	11752
	226CF1	11.02.2021	226_H	RPP30	0	0.51	13775
	226PB2	11.02.2021	226_H	RPP30	0.25	616	13916
	226CF2	11.02.2021	226_H	RPP30	1.1	75.1	14309
	226PB3	11.02.2021	226_H	RPP30	0.35	365	13398
	226CF3	11.02.2021	226_H	RPP30	0.25	194	13934
	226PB4	11.02.2021	226_H	RPP30	1.1	393	14845
	226CF4	11.02.2021	226_H	RPP30	0.8	384	12751
	226PB5	11.02.2021	226_H	RPP30	1.6	525	13739
	226CF5	11.02.2021	226_H	RPP30	1.2	48.3	13251
MM-6	227D	16.02.2021	227_H	RPP30	226	710	14222
	227BM1	16.02.2021	227_H	RPP30	3.3	618	14837
	227PB1	16.02.2021	227_H	RPP30	0.51	598	13735
	227CF1	16.02.2021	227_H	RPP30	0.09	2.1	13339
	227PB2	16.02.2021	227_H	RPP30	49.6	457	14523
	227CF2	16.02.2021	227_H	RPP30	84	231	13469
	227PB3	16.02.2021	227_H	RPP30	19.6	194	13298
	227CF3	16.02.2021	227_H	RPP30	16.3	65.3	13040
	227PB4	16.02.2021	227_H	RPP30	82	253	13683
	227CF4	16.02.2021	227_H	RPP30	39.1	150	14776
MM-7	229D	16.02.2021	229_H	RPP30	232	692	13071
	229BM1	16.02.2021	229_H	RPP30	1.3	577	14387
	229PB1	16.02.2021	229_H	RPP30	0	425	13895
	229CF1	16.02.2021	229_H	RPP30	0	1	12798
	229BM2	16.02.2021	229_H	RPP30	0.42	287	11251
	229PB2	29.09.2021	229_H	RPP30	0	462	14069
	229CF2	16.02.2021	229_H	RPP30	0	106	14408
	229PB3	16.02.2021	229_H	RPP30	0.9	482	15196
	229CF3	16.02.2021	229_H	RPP30	2.3	69.6	14826
	229PB4	16.08.2021	229_H	RPP30	11.7	316	15694
	229CF4	16.08.2021	229_H	RPP30	19.6	177	15336
MM-8	294D	11.02.2021	294_H	RPP30	14	287	12950
	294BM1	11.02.2021	294_H	RPP30	0.8	654	12833
	294PB1	11.02.2021	294_H	RPP30	0	458	13404
	294CF1	11.02.2021	294_H	RPP30	0	0.46	15335
	294PB2	11.02.2021	294_H	RPP30	0	385	13185
	294CF2	11.02.2021	294_H	RPP30	0	39.5	12734
	294PB3	16.08.2021	294_H	RPP30	0	380	15744
	294CF3	16.08.2021	294_H	RPP30	0	118	15618
	294PB4	16.08.2021	294_H	RPP30	0	318	17248
	294CF4	16.08.2021	294_H	RPP30	0	47.9	16889

## Sheet: Abbreviations and Notes
NGS runs - Technical data tab
AVG %Q30:	Average percentage of bases which passed a quality score of 30 or higher in the run. A quality control measure.
%PF:	Percentage of clusters passing filters. A measure of reliability for detecting clusters without overlap.
NGS data tab
H:	Heavy chain (immunoglobulin genes).
L:	Light chain (immunoglobulin genes).
m1, m2, etc:	Monitoring/follow-up timepoint 1, 2 and so on
dBM:	Diagnostic bone marrow sample.
BM:	Bone marrow sample.
PB:	PBMC sample, part of liquid biopsy.
CF:	cfDNA sample, part of liquid biopsy.
%Q20:	Percentage of reads passing Q20 analysis, that is reads which has an average Q-score of their bases of 20 or higher.
IMGT:	The International Immunogenetics Information System. A database and analysis tools for immunologically relevant sequences.
CDR3:	Complementarity Determining Region 3, the most variable part of the somatically rearranged immunoglobulin genes.
nt:	Nucleotide.
aa:	Amino acid.
Notes:
* Patient MM-4's 218-dBM-H sample was not used for target detection. For the detection process, see the detailed protocols in the S1 Supporting Information / Methods section.
** Runs NGS8 and NGS10 were older NGS runs with mainly unrelevant samples to this paper, thus their details are not shown. Their technical measures were similar to those shown.
*** Patients excluded from analyses.
**** MM-5 Light chain NGS data in the table are from the 300 bp amplicons. The data from the 150-200 bp amplicons are shown below:
Patient code	Sample ID	Run ID	Nb. fastq	Nb. Q20 fasta	%Q20	Nb. IMGT Prod.	% Prod.	Nb. Diff. (nt)	Nb. Diff. CDR3 (aa)	Nb. Diff. Min2 (nt)	Nb. Diff. CDR3 min2 (aa)
MM-5	226-dBM-L	NGS15	701014	620711	88.5447	333914	53.7954	21161	7480	3617	1520
	226-PB-m1-L	NGS18	1582673	1316036	83.1527	778558	59.1593	199878	77632	25716	13743
	226-CF-m1-L	NGS14	527800	502216	95.1527	151589	30.184	8568	2823	1459	561
	226-PB-m2-L	NGS18	1085111	910570	83.9149	493512	54.1981	129686	48815	16824	8840
	226-CF-m2-L	NGS18	702622	578532	82.339	230872	39.9065	34606	12673	4086	1708
	226-PB-m3-L	NGS18	873544	727798	83.3156	379341	52.1217	99169	36988	13169	7328
	226-CF-m3-L	NGS18	526616	438408	83.25	259224	59.1285	57784	19892	7932	3437
	226-PB-m4-L	NGS18	711368	592959	83.3547	342002	57.6772	84393	31004	11822	6267
	226-CF-m4-L	NGS18	1109339	925233	83.404	561512	60.6887	137320	45688	18842	7727
	226-PB-m5-L	NGS18	252095	214131	84.9406	124531	58.1565	30351	10794	4969	2400
	226-CF-m5-L	NGS18	476616	403662	84.6933	326115	80.7891	43504	14535	3588	2466
ddPCR data tab
D:	Diagnostic bone marrow sample.
BM1, BM2, etc:	Bone marrrow sample from monitoring/follow-up timepoint 1, 2 and so on
PB1, PB2, etc:	PBMC sample (part of liquid biopsy) from monitoring/follow-up timepoint 1, 2 and so on
CF1, CF2, etc:	cfDNA sample (part of liquid biopsy) from monitoring/follow-up timepoint 1, 2 and so on
