# Supplementary material for: Liquid biopsy-based monitoring of residual disease in multiple myeloma by analysis of the rearranged immunoglobulin genes–A feasibility study
Source: PLoS One. 2023 May 26;18(5):e0285696. doi: 10.1371/journal.pone.0285696 (PMC10218758; doi:10.1371/journal.pone.0285696)
Supplement: S3 Table — (XLSX) [file pone.0285696.s006.xlsx]

## Sheet: Data Summary Table
Patient code	Monitoring timepoint ID	Sampling Date (dd/mm/yyyy)	Disease status	M-protein (g/L)	FLC (mg/L)	IGH-MMSET qPCR (Peripheral Blood)	MFC (Peripheral Blood)	NGS-H target%			ddPCR-H FA%			NGS-L target%
								BM	PBMC	cfDNA	BM	PBMC	cfDNA	BM	PBMC	cfDNA
MM-1	0/D	2012-04-01	sMM	4	-	-	-	7.01			1.84			23.35
	m0*	2018-04-10	Incipient relapse	2.8	107	-	-	0	N/A	0	N/A	0	N/A	0.0031	N/A	N/A
	m1	2018-11-13	Clinical remission: MR	1.8	-	-	-		0.0011	0		0	0		0	0
	m2	2019-03-13	Incipient relapse	3.2	138	-	0.6% (bone marrow)	19.24	0.00063	N/A	0.9	0	0	27.11	0.0014	0
	m3	2021-06-08	Smouldering disease	2.6	60.9	-	0/50000		0,0075	0		0	0		0	0
MM-2	0/D	2018-06-29	Newly diagnosed	65.7	87.3	-	-	89.71			28.9			87.38
	m1	2019-03-12	CR	0	10.3	-	-	8.82	0.00076	0	0	0	0	1.36	0	0
	m2	2019-07-04	CR	0	-	-	-	0.13	0.00086	N/A	0	0	0	0.023	0	0
	m3	2019-11-21	CR	0	-	-	-	0.00034	0.00061	0	0	0	0	0.0004	0	0
	m4	2021-01-14	CR	0	-	-	-	0	0	0	0	0	0	0	0	0
	m5	2022-03-30	Sustained CR	0	-	-	-		0	0		0	0		N/A	N/A
MM-3	0/D	2019-01-10	Newly diagnosed	79.6	4680	-	-	94.13			21.7			95.69
	m1	2019-10-14		0	5.64	-	-	0	0	N/A	0	0	0	0.39	0.69	0.00093
MM-4	0/D	2019-02-06	Newly diagnosed	36	142	-	-	0.26			12.3
	m1	2019-11-05		2.3	28.2	-	0.27% (bone marrow)	0.004	0	N/A	0.27	0	0
	m2	2020-12-04		4.3	35.2	-	-		0.00008	0.13		0	4.5
	m3	2021-01-05	Incipient relapse	6.4	-	0.026%	0/800000		0.0001	1.09		0	2.9
	m4	2021-02-09	Incipient relapse	8.2	37.3	0.085%	0/50000		0.0002	0		0	0.7
	m5	2021-03-09	Confirmed relapse	11.8	-	0.097%	-		0.0002	0		0	1.8
	m6	2021-04-20		13.7	38.1	0.201%	0.004%		0.003	0.01		0.07	0.7
MM-5	0/D	2019-04-02	Newly diagnosed	61.8	-	-	-	86.98			24			96.95
	m1	2019-10-01		31.7	-	-	-		0.17	N/A		0	0		2.64	N/A
	m2	2020-05-19		30	-	-	0.02%		7.48	67.24		0.041	1.4		21.16	52.52
	m3	2020-06-05		30	-	-	-		6.25	27.16		0.1	0.13		26.81	37.77
	m4	2020-08-04	Definite biochemic progress	49.2	-	-	-		30.87	56.52		0.28	0.22		68.65	54.09
	m5	2020-09-15	Clinical relapse	56.2	-	-	-		32.61	53.65		0.31	2.5		60.24	91.37
MM-6	0/D	2019-04-02	Newly diagnosed	37.6	9220	-	-	77.89			24.2			93.51
	m1	2019-11-06	vgPR	3.8	373	0.15% (bone marrow)	1.6% (bone marrow)	3.37	0.22	N/A	0.54	0.09	1 event (4%)	82.04	6.73	0.061
	m2	2020-06-12	Relapse	14	752	0.69%	-		23.16	60.12		9.8	26.6		70.82	75.07
	m3	2020-08-25		21.8	3590	2.33%	-		36.30	50.46		9.2	19.9		76.29	85.12
	m4	2020-10-06		30.2	5210	2.85%	9.8%		82.08	73.39		24.4	20.6		94.34	93.93
MM-7	0/D	2019-04-05	Newly diagnosed	23.3	95.8	-	-	66.54			25.1			75.73
	m1	2019-10-08		0	9.8	negative	0.2% (bone marrow)	5.46	0.0002	N/A	0.23	0	0	0.72	0	0
	m2	2020-01-07		0	-	-	0.044% (bone marrow)	1	0.0013	0.0003	0.15	0	0	0.32	0	0
	m3	2021-01-15	Biochemic / incipient relapse	9.6	39.7	1.55%	0.09%		0.27	3.42		0.19	3.2		0.056	0.041
	m4	2021-03-12	Symptomatic relapse	-	-	-	2.25%		3.18	8.92		3.6	10		0.91	0.62
MM-8	0/D	2017-09-19	Newly diagnosed	51.3	143	-	-	44.95			4.7			23.29
	m1	2019-10-15	Incipient relapse	3.4	16.9	-	0.12% (bone marrow)	6.98	0.00019	N/A	0.13	0	0	0.89	0.066	0.00079
	m2	2021-01-15		8.6	21	negative	0/300000		0	0		0	0		0.061	0
	m3	2021-03-26	SD	8.6	20.4	negative	-		0	0		0	0		0.11	0.00021
	m4	2021-04-30	SD	8	-	negative	-		0.021	0		0	0		0.033	0.13

## Sheet: Abbreviations and Notes
N/A:	no data available from that sample (template shortage or unsuccessful analysis)
0/D:	time of diagnosis
FLC:	free light chain
IGH-MMSET qPCR:	RT-qPCR of the characteristic fusion transcript of t(4;14) myeloma
MFC:	multiparametric flow cytometry
NGS-H:	Ig heavy chain amplicon NGS
NGS-L:	Ig light chain amplicon NGS
ddPCR:	droplet digital PCR
BM:	bone marrow
PBMC:	peripheral blood mononuclear cells
cfDNA:	cell-free DNA
sMM:	smouldering multiple myeloma
MR:	minimal response
CR:	complete response
vgPR:	very good partial response
SD:	stable disease
Notes:
NGS results shown in italics are under the empirical threshold (0.001%), for which details can be found in the main text Methods section.
IGH-MMSET qPCR and MFC data are from peripheral blood samples unless stated otherwise.
* Samples from this timepoint were analyzed by the not yet optimized NGS system, thus we omitted these data from further analysis. This timepoint in only shown for illustrating this patient's clinical history.
MM-5 light chain NGS data in the table are from the 300 bp amplicons' sequencing. The 150-200 bp amplicons' sequencing results are shown below.
Patient code	Monitoring timepoint ID	NGS-L target% (150-200 bp amplicons)
		BM	PBMC	cfDNA
MM-5	0/D	20.83
	m1		0.040	0
	m2		0.059	2.04
	m3		0.21	0.25
	m4		0.51	0.66
	m5		0.13	1.90

## Sheet: NGS-H and NGS-L Target Copies
Patient code	Sample ID	Nb. IMGT Productive Sequences	Target copy number	NGS target %				Legend
MM-1	123-dBM-2012-H	45201	3169	7.01091				NGS positivity threshold of 0.001%
	123-dBM-2012-L	32000	7473	23.3531				Positive
	123-PB-m1-H	524427	6	0.00114411				On threshold
	123-PB-m1-L	171352	0	0				Negative
	123-CF-m1-H	61923	0	0
	123-CF-m1-L	110293	0	0
	123-BM-m2-H	441057	84848	19.2374				Notes
	123-BM-m2-L	329201	89240	27.1081				× Patient MM-4's 218-dBM-H sample was not used for target detection. For the detection process, see the detailed protocols in the S1 Supporting Information / Methods section.
	123-PB-m2-H	473844	3	0.00063312				×× MM-5 Light chain NGS data in the table are from the 300 bp amplicons. The data from the 150-200 bp amplicons are shown below:
	123-PB-m2-L	294911	4	0.00135634				Patient ID	Sample ID	Nb. IMGT Prod. Seq.	Target copy nb.	NGS target %
	123-CF-m2-L	404	0	0				MM-5	226-dBM-L	333914	69563	20.8326
	123-PB-m3-H	506387	38	0.00750414					226-PB-m1-L	778558	314	0.040331
	123-PB-m3-L	547417	0	0					226-CF-m1-L	151589	0	0
	123-CF-m3-H	452661	0	0					226-PB-m2-L	493512	291	0.0589651
	123-CF-m3-L	166354	0	0					226-CF-m2-L	230872	4717	2.04312
MM-2	155-dBM-H	508150	455879	89.7135					226-PB-m3-L	379341	797	0.210101
	155-dBM-L	366540	320295	87.3834					226-CF-m3-L	259224	648	0.249977
	155-BM-m1-H	684494	60374	8.82024					226-PB-m4-L	342002	1749	0.511401
	155-BM-m1-L	331136	4503	1.35986					226-CF-m4-L	561512	3688	0.656798
	155-PB-m1-H	661670	5	0.000755664					226-PB-m5-L	124531	160	0.128482
	155-PB-m1-L	401247	0	0					226-CF-m5-L	326115	6199	1.90086
	155-CF-m1-H	293343	0	0				××× Patients excluded from analyses.
	155-CF-m1-L	13929	0	0
	155-BM-m2-H	636826	828	0.13002
	155-BM-m2-L	221826	51	0.022991
	155-PB-m2-H	699698	6	0.000857513
	155-PB-m2-L	418420	0	0
	155-CF-m2-L	1917	0	0
	155-BM-m3-H	873977	3	0.000343258
	155-BM-m3-L	247653	1	0.000403791
	155-PB-m3-H	659182	4	0.000606813
	155-PB-m3-L	365899	0	0
	155-CF-m3-H	502432	0	0
	155-CF-m3-L	154234	0	0
	155-BM-m4-H	608838	0	0
	155-BM-m4-L	399953	0	0
	155-PB-m4-H	584672	0	0
	155-PB-m4-L	597973	0	0
	155-CF-m4-H	408726	0	0
	155-CF-m4-L	519870	0	0
	155-PB-m5-H	249614	0	0
	155-CF-m5-H	192664	0	0
MM-3	196-dBM-H	500718	471308	94.1264
	196-dBM-L	40988	39225	95.6987
	196-BM-m1-H	460383	0	0
	196-BM-m1-L	194355	761	0.391552
	196-PB-m1-H	764835	0	0
	196-PB-m1-L	363887	2532	0.69582
	196-CF-m1-L	215735	2	0.000927063
MM-4	218-dBM-H ×	389236	1014	0.26051
	218-BM-m1-H	470761	19	0.00403602
	218-PB-m1-H	501859	0	0
	218-PB-m2-H	2403645	2	8.3207e-05
	218-CF-m2-H	628130	809	0.128795
	218-PB-m3-H	983286	1	0.0001017
	218-CF-m3-H	793181	8717	1.09899
	218-PB-m4-H	989837	2	0.000202053
	218-CF-m4-H	705648	0	0
	218-PB-m5-H	935836	2	0.000213713
	218-CF-m5-H	571191	0	0
	218-PB-m6-H	654801	18	0.00274893
	218-CF-m6-H	439010	53	0.0120726
MM-5	226-dBM-H	57723	50205	86.9757
	226-dBM-L××	68919	66817	96.95
	226-PB-m1-H	668944	1161	0.173557
	226-PB-m1-L	58265	1540	2.6431
	226-PB-m2-H	722232	54033	7.48139
	226-PB-m2-L	65488	13858	21.1611
	226-CF-m2-H	593744	399244	67.2418
	226-CF-m2-L	187921	98702	52.5231
	226-PB-m3-H	539691	33723	6.24858
	226-PB-m3-L	58607	15710	26.8057
	226-CF-m3-H	569360	154646	27.1614
	226-CF-m3-L	92901	35085	37.766
	226-PB-m4-H	651741	201178	30.8678
	226-PB-m4-L	86329	59269	68.6548
	226-CF-m4-H	582522	329241	56.5199
	226-CF-m4-L	115930	62705	54.0887
	226-PB-m5-H	539822	176041	32.6109
	226-PB-m5-L	86147	51893	60.2377
	226-CF-m5-H	602223	323098	53.6509
	226-CF-m5-L	145573	133003	91.3652
MM-6	227-dBM-H	74527	58048	77.8886
	227-dBM-L	37002	34599	93.5058
	227-BM-m1-H	528805	17829	3.37156
	227-BM-m1-L	753615	618233	82.0357
	227-PB-m1-H	585483	1300	0.222039
	227-PB-m1-L	241230	16230	6.72802
	227-CF-m1-L	75440	46	0.0609756
	227-PB-m2-H	619182	143411	23.1614
	227-PB-m2-L	562998	398701	70.8175
	227-CF-m2-H	703885	423155	60.1171
	227-CF-m2-L	818772	614612	75.0651
	227-PB-m3-H	790673	287041	36.3034
	227-PB-m3-L	693672	529255	76.2976
	227-CF-m3-H	877606	442870	50.4634
	227-CF-m3-L	500335	425872	85.1174
	227-PB-m4-H	745032	611485	82.075
	227-PB-m4-L	841899	794217	94.3364
	227-CF-m4-H	538001	394858	73.3935
	227-CF-m4-L	514047	482842	93.9295
MM-7	229-dBM-H	67104	44648	66.5355
	229-dBM-L	45644	34564	75.7252
	229-BM-m1-H	445289	24309	5.45915
	229-BM-m1-L	446136	3206	0.718615
	229-PB-m1-H	508463	1	0.000196671
	229-PB-m1-L	301020	0	0
	229-CF-m1-L	47898	0	0
	229-BM-m2-H	676073	6768	1.00108
	229-BM-m2-L	313248	987	0.315086
	229-PB-m2-H	611478	8	0.00130831
	229-PB-m2-L	331164	0	0
	229-CF-m2-H	322284	1	0.000310285
	229-CF-m2-L	133481	0	0
	229-PB-m3-H	771513	2077	0.269211
	229-PB-m3-L	652311	364	0.0558016
	229-CF-m3-H	487972	16694	3.4211
	229-CF-m3-L	43599	18	0.0412854
	229-PB-m4-H	423363	13456	3.17836
	229-PB-m4-L	483887	4411	0.911576
	229-CF-m4-H	446114	39785	8.91812
	229-CF-m4-L	376992	2328	0.61752
MM-8	294-dBM-H	72239	32473	44.9522
	294-dBM-L	20304	4729	23.291
	294-BM-m1-H	461711	32241	6.98294
	294-BM-m1-L	252755	2238	0.885442
	294-PB-m1-H	533579	1	0.000187414
	294-PB-m1-L	418929	276	0.0658823
	294-CF-m1-L	126322	1	0.000791628
	294-PB-m2-H	1360662	0	0
	294-PB-m2-L	568157	347	0.0610747
	294-CF-m2-H	222033	0	0
	294-CF-m2-L	100104	0	0
	294-PB-m3-H	991469	0	0
	294-PB-m3-L	513497	553	0.107693
	294-CF-m3-H	1043173	0	0
	294-CF-m3-L	466497	1	0.000214364
	294-PB-m4-H	982341	204	0.0207667
	294-PB-m4-L	487528	163	0.033434
	294-CF-m4-H	1056254	0	0
	294-CF-m4-L	698480	882	0.126274
MM-241×××	241-dBM-H	493558	192244	38.9506
MM-249×××	249-dBM-H	453373	123881	27.3243
MM-290×××	290-dBM-H	61592	No target identified	N/A
	290-dBM-L	19377	No target identified	N/A
